# Supplementary material for: Melioidosis in the remote Katherine region of northern Australia
Source: PLoS Negl Trop Dis. 2022 Jun 13;16(6):e0010486. doi: 10.1371/journal.pntd.0010486 (PMC9232150; doi:10.1371/journal.pntd.0010486)
Supplement: S1 Table — (XLSX) [file pntd.0010486.s001.xlsx]

## Sheet: Sheet1
Isolate	Accession	Year	Source
MSHR7483	SAMN23470633	2012	Environment
MSHR8251	SRR8356960	2014	Environment
MSHR8253	SAMN23470634	2014	Environment
MSHR8974	SAMN23470635	2015	Environment
MSHR8997	SAMN23470636	2015	Environment
MSHR9081	SAMN23470637	2016	Environment
MSHR9082	SAMN23470638	2016	Environment
MSHR9166	SRR8790696	2016	Environment
MSHR9167	SAMN23470639	2016	Environment
MSHR9284	SAMN23470640	2016	Environment
MSHR9336	SAMN23470641	2016	Environment
MSHR9420	SAMN23470642	2016	Environment
MSHR9450	SAMN23470643	2016	Environment
MSHR9613	SRR8790695	2016	Environment
MSHR10037	SAMN23470631	2017	Environment
MSHR10038	SAMN23470632	2017	Environment
MSHR9977	SAMN23470644	2017	Environment
MSHR11427	SAMN23470665	1990	Human
MSHR0091	SRR8790694	1991	Human
MSHR0111	SAMN23470645	1991	Human
MSHR0121	SAMN23470646	1992	Human
MSHR0174	SAMN23470647	1993	Human
MSHR0220	SAMN23470648	1993	Human
MSHR0291	SAMN23470649	1994	Human
MSHR0306	SAMN23470650	1994	Human
MSHR0401	SAMN23470651	1996	Human
MSHR0422	SAMN23470652	1996	Human
MSHR0428	SAMN23470653	1996	Human
MSHR1081	SAMN23470664	1996	Human
MSHR0459	SAMN26631663	1996	Human
MSHR0519	SAMN23470654	1997	Human
MSHR0532	SAMN23470655	1998	Human
MSHR0543	SAMN23470656	1998	Human
MSHR0549	SAMN23470657	1998	Human
MSHR0554	SAMN23470658	1998	Human
MSHR0599	SRR11678515	1998	Human
MSHR0615	SAMN23470659	1998	Human
MSHR0626	SRR11678504	1998	Human
MSHR0644	SRR2975624	1998	Human
MSHR0718	SRR11678480	1998	Human
MSHR11424	SRR8790701	1998	Human
MSHR0641	SAMN23470700	1998	Human
MSHR9076	SRR5818272	1998	Human
MSHR0776	SAMN26631630	1999	Human
MSHR0836	SAMN26631631	1999	Human
MSHR0859	SAMN26631632	1999	Human
MSHR0739	SAMN26631664	1999	Human
MSHR0822	SAMN26631665	1999	Human
MSHR0932	SRR11678474	2000	Human
MSHR0938	SAMN26631633	2000	Human
MSHR0940	SAMN23470660	2000	Human
MSHR0944	SAMN26631634	2000	Human
MSHR0960	SAMN26631635	2000	Human
MSHR0975	SAMN26631636	2000	Human
MSHR0983	SAMN23470661	2000	Human
MSHR1029	SAMN23470662	2000	Human
MSHR1034	SRR11678472	2000	Human
MSHR1042	SAMN26631637	2000	Human
MSHR1056	SAMN26631638	2000	Human
MSHR1058	SAMN26631639	2000	Human
MSHR1062	SAMN26631640	2000	Human
MSHR1068	SAMN23470663	2000	Human
MSHR1079	SRR2975707	2001	Human
MSHR1080	SAMN26631641	2001	Human
MSHR1122	SAMN26631642	2001	Human
MSHR1400	SAMN26631646	2002	Human
MSHR1500	SAMN23470671	2003	Human
MSHR1766	SAMN23470672	2003	Human
MSHR1779	SAMN23470673	2004	Human
MSHR1788	SAMN23470674	2004	Human
MSHR1790	SAMN23470675	2004	Human
MSHR1824	SAMN23470676	2004	Human
MSHR1883	SAMN23470677	2004	Human
MSHR1943	SAMN26631653	2005	Human
MSHR1987	SRR8790699	2005	Human
MSHR2158	SAMN23470678	2005	Human
MSHR2193	SRR11678457	2005	Human
MSHR2207	SAMN23470680	2005	Human
MSHR2204	SAMN23470679	2006	Human
MSHR2212	SAMN23470681	2006	Human
MSHR2235	SAMN23470682	2006	Human
MSHR2355	SAMN26631654	2006	Human
MSHR2375	SAMN23470683	2006	Human
MSHR2539	SAMN23470684	2007	Human
MSHR2558	SAMN23470685	2007	Human
MSHR2990	SAMN23470686	2008	Human
MSHR3009	SAMN23470687	2008	Human
MSHR3016	SAMN23470688	2008	Human
MSHR3032	SAMN23470689	2008	Human
MSHR3038	SRR11678554	2008	Human
MSHR3326	SRR8790705	2008	Human
MSHR3325	SRR8790689	2009	Human
MSHR3443	SAMN23470690	2009	Human
MSHR3457	SRR8790706	2009	Human
MSHR3458	SRR7008337	2009	Human
MSHR3628	SAMN26631655	2010	Human
MSHR3705	SRR11678539	2010	Human
MSHR3709	SAMN23470691	2010	Human
MSHR3761	SAMN26631656	2010	Human
MSHR3902	SRR11678529	2010	Human
MSHR4176	SRR11678522	2010	Human
MSHR4225	SAMN23470692	2010	Human
MSHR4430	SAMN26631657	2010	Human
MSHR4437	SRR2887044	2010	Human
MSHR4444	SAMN23470693	2011	Human
MSHR4510	SAMN26631658	2011	Human
MSHR4641	SAMN23470694	2011	Human
MSHR4707	SAMN23470695	2011	Human
MSHR4759	SAMN23470696	2011	Human
MSHR5162	SAMN23470697	2011	Human
MSHR5312	SAMN23470698	2011	Human
MSHR5882	SAMN23470699	2012	Human
MSHR5993	SAMN26631659	2012	Human
MSHR6070	SRR11678505	2012	Human
MSHR6734	SRR8790697	2012	Human
MSHR7265	SAMN26631660	2012	Human
MSHR7750	SAMN23470701	2012	Human
MSHR7821	SAMN23470702	2013	Human
MSHR7956	SAMN23470703	2013	Human
MSHR8392	SAMN23470705	2014	Human
MSHR8212	SAMN23470704	2014	Human
MSHR8913	SAMN23470706	2015	Human
MSHR8933	SAMN23470707	2015	Human
MSHR8949	SAMN23470708	2015	Human
MSHR9143	SAMN26631661	2016	Human
MSHR9354	SRR8357039	2016	Human
MSHR9364	SAMN26631662	2016	Human
MSHR9773	SAMN23470709	2016	Human
MSHR10312	SRR8790676	2017	Human
MSHR9799	SAMN23470710	2017	Human
MSHR9887	SAMN23470711	2017	Human
MSHR9999	SAMN23470712	2017	Human
MSHR11486	SAMN23470666	2018	Human
MSHR11560	SRR8790677	2018	Human
MSHR11828	SAMN23470667	2018	Human
MSHR12209	SAMN23470668	2019	Human
MSHR12255	SAMN23470669	2019	Human
MSHR12256	SAMN23470670	2019	Human
MSHR12968	SAMN26631643	2019	Human
MSHR13853	SAMN26631644	2020	Human
MSHR13968	SAMN26631645	2020	Human
MSHR14146	SAMN26631647	2020	Human
MSHR14179	SAMN26631648	2020	Human
MSHR14278	SAMN26631649	2020	Human
MSHR14511	SAMN26631650	2021	Human
MSHR14605	SAMN26631651	2021	Human
MSHR14620	SAMN26631652	2021	Human
MSHR14676	SAMN26645103	2021	Human
MSHR14673	SAMN26645104	2021	Human
MSHR14641	SAMN26645105	2021	Human
